# Supplementary material for: Quantification of HER2 and estrogen receptor heterogeneity in breast cancer by single-molecule RNA fluorescence in situ hybridization
Source: Oncotarget. 2017 Feb 25;8(12):18680–98. doi: 10.18632/oncotarget.15727 (PMC5386639; doi:10.18632/oncotarget.15727)
Supplement: Supplementary file 2 [file oncotarget-08-18680-s002.xlsx]

## Sheet: Sheet1
Supplementary Table 1. List of oligo sequences used as smFISH probes
Each oligo was synthesized with a 3'-amino modification for subsequent conjugation to an NHS-functionalized fluorophore (see Materials and Methods)
Probe name	ENSEMBL gene	ENSEMBL transcript	Oligo #	Oligo sequence (5'->3')
HER2	ENSG00000141736	ENST00000406381	HER2_1	TAGGTGAGTTCCAGGTTTCC
HER2	ENSG00000141736	ENST00000406381	HER2_2	TCCATTGTCTAGCACGGCCA
HER2	ENSG00000141736	ENST00000406381	HER2_3	ATCTCTGTGAGGCTTCGAAG
HER2	ENSG00000141736	ENST00000406381	HER2_4	AATCGTGTCCTGGTAGCAGA
HER2	ENSG00000141736	ENST00000406381	HER2_5	GTGAGAGCCAGCTGGTTGTT
HER2	ENSG00000141736	ENST00000406381	HER2_6	ACAATCCTCAGAACTCTCTC
HER2	ENSG00000141736	ENST00000406381	HER2_7	TCTGTGTTGTAGGTGACCAG
HER2	ENSG00000141736	ENST00000406381	HER2_8	AGCTGGCGCCGAATGTATAC
HER2	ENSG00000141736	ENST00000406381	HER2_9	GGATCCCACGTCCGTAGAAA
HER2	ENSG00000141736	ENST00000406381	HER2_10	ACCGCTGTGTTCCATCCTCT
HER2	ENSG00000141736	ENST00000406381	HER2_11	TGCCCAGACCATAGCACACT
HER2	ENSG00000141736	ENST00000406381	HER2_12	TCCCAAAGATCTTCTTGCAG
HER2	ENSG00000141736	ENST00000406381	HER2_13	AAACACTTGGAGCTGCTCTG
HER2	ENSG00000141736	ENST00000406381	HER2_14	CCATGCTGAGATGTATAGGT
HER2	ENSG00000141736	ENST00000406381	HER2_15	ATTGTGCAGAATTCGTCCCC
HER2	ENSG00000141736	ENST00000406381	HER2_16	CACCGTGTGCACGAAGCAGA
HER2	ENSG00000141736	ENST00000406381	HER2_17	TTCCGAAAGAGCTGGTCCCA
HER2	ENSG00000141736	ENST00000406381	HER2_18	AGTGTGGAGCAGAGCTTGGT
HER2	ENSG00000141736	ENST00000406381	HER2_19	AGTACTCGGCATTCCTCCAC
HER2	ENSG00000141736	ENST00000406381	HER2_20	ATTCTGGGGCTGACACTCAG
HER2	ENSG00000141736	ENST00000406381	HER2_21	AAGGGAGGGTCCTTATAGTG
HER2	ENSG00000141736	ENST00000406381	HER2_22	TTGTCATCCAGGTCCACACA
HER2	ENSG00000141736	ENST00000406381	HER2_23	AGAGATGATGGACGTCAGAG
HER2	ENSG00000141736	ENST00000406381	HER2_24	TTGATGAGGATCCCAAAGAC
HER2	ENSG00000141736	ENST00000406381	HER2_25	TCCGTTTCCTGCAGCAGTCT
HER2	ENSG00000141736	ENST00000406381	HER2_26	TCTTTCAGGATCCGCATCTG
HER2	ENSG00000141736	ENST00000406381	HER2_27	TTGTAGACTGTGCCAAAAGC
HER2	ENSG00000141736	ENST00000406381	HER2_28	TCCCCATCAGGGATCCAGAT
HER2	ENSG00000141736	ENST00000406381	HER2_29	TGTTTTCCCTCAACACTTTG
HER2	ENSG00000141736	ENST00000406381	HER2_30	CATCACGTATGCTTCGTCTA
HER2	ENSG00000141736	ENST00000406381	HER2_31	TGTCAGGCAGATGCCCAGAA
HER2	ENSG00000141736	ENST00000406381	HER2_32	TTTTCCCGGACATGGTCTAA
HER2	ENSG00000141736	ENST00000406381	HER2_33	ATCTGCATACACCAGTTCAG
HER2	ENSG00000141736	ENST00000406381	HER2_34	TGTCTCGTCAATGTCCAGCA
HER2	ENSG00000141736	ENST00000406381	HER2_35	GCCCCAAAAGTCATCAGCTC
HER2	ENSG00000141736	ENST00000406381	HER2_36	TGGGATCCCATCGTAAGGTT
HER2	ENSG00000141736	ENST00000406381	HER2_37	AGACATCAATGGTGCAGATG
HER2	ENSG00000141736	ENST00000406381	HER2_38	AATCTTGGCCGACATTCAGA
HER2	ENSG00000141736	ENST00000406381	HER2_39	AGAATTCAGACACCAACTCC
HER2	ENSG00000141736	ENST00000406381	HER2_40	AAGGTGCTGTCCAAGGGACT
HER2	ENSG00000141736	ENST00000406381	HER2_41	TCATCGTCCTCCAGCAGTGA
HER2	ENSG00000141736	ENST00000406381	HER2_42	TGGACAGAAGAAGCCCTGCT
HER2	ENSG00000141736	ENST00000406381	HER2_43	ATCAAATACATCGGAGCCAG
HER2	ENSG00000141736	ENST00000406381	HER2_44	TCACTGTACCGCTGTAGAGG
HER2	ENSG00000141736	ENST00000406381	HER2_45	TGGTTCACATATTCAGGCTG
HER2	ENSG00000141736	ENST00000406381	HER2_46	AAAAACGTCTTTGACGACCC
HER2	ENSG00000141736	ENST00000406381	HER2_47	TTGTCGAAGGCTGGGCTGAA
HER2	ENSG00000141736	ENST00000406381	HER2_48	AGGTACTCTGGGTTCTCTGC
ER	ENSG00000091831	ENST00000206249	ER_1	ATCCCAGATGCTTTGGTGTG
ER	ENSG00000091831	ENST00000206249	ER_2	TTGGATCTGATGCAGTAGGG
ER	ENSG00000091831	ENST00000206249	ER_3	ATCTTGAGCTGCGGACGGTT
ER	ENSG00000091831	ENST00000206249	ER_4	TCGGAGACACGCTGTTGAGT
ER	ENSG00000091831	ENST00000206249	ER_5	AATTTGGCCTGTAGAATGCC
ER	ENSG00000091831	ENST00000206249	ER_6	AATCTTTCTCTGCCACCCTG
ER	ENSG00000091831	ENST00000206249	ER_7	TTCCCTTGTCATTGGTACTG
ER	ENSG00000091831	ENST00000206249	ER_8	TTGGCAGATTCCATAGCCAT
ER	ENSG00000091831	ENST00000206249	ER_9	TCATTGCACACTGCACAGTA
ER	ENSG00000091831	ENST00000206249	ER_10	CATAATGGTAGCCTGAAGCA
ER	ENSG00000091831	ENST00000206249	ER_11	CACATATAGTCGTTATGTCC
ER	ENSG00000091831	ENST00000206249	ER_12	TCAATGGTGCACTGGTTGGT
ER	ENSG00000091831	ENST00000206249	ER_13	GCAGCTCTTCCTCCTGTTTT
ER	ENSG00000091831	ENST00000206249	ER_14	ACTTCGTAGCATTTACGGAG
ER	ENSG00000091831	ENST00000206249	ER_15	CGTATCCCACCTTTCATCAT
ER	ENSG00000091831	ENST00000206249	ER_16	TCAACATTCTCCCTCCTCTT
ER	ENSG00000091831	ENST00000206249	ER_17	ATCATCTCTCTGGCGCTTGT
ER	ENSG00000091831	ENST00000206249	ER_18	AAGGTTGGCAGCTCTCATGT
ER	ENSG00000091831	ENST00000206249	ER_19	TTTGATCATGAGCGGGCTTG
ER	ENSG00000091831	ENST00000206249	ER_20	CCAGGCTGTTCTTCTTAGAG
ER	ENSG00000091831	ENST00000206249	ER_21	AACAAGGCACTGACCATCTG
ER	ENSG00000091831	ENST00000206249	ER_22	AATAGAGTATCGGGGGCTCA
ER	ENSG00000091831	ENST00000206249	ER_23	GGTCTGGTAGGATCATACTC
ER	ENSG00000091831	ENST00000206249	ER_24	CATCATCGAAGCTTCACTGA
ER	ENSG00000091831	ENST00000206249	ER_25	TCTGCCAGGTTGGTCAGTAA
ER	ENSG00000091831	ENST00000206249	ER_26	TTGATCATGTGAACCAGCTC
ER	ENSG00000091831	ENST00000206249	ER_27	ACAAAGCCTGGCACCCTCTT
ER	ENSG00000091831	ENST00000206249	ER_28	CTGATCATGGAGGGTCAAAT
ER	ENSG00000091831	ENST00000206249	ER_29	TAGCCAGGCACATTCTAGAA
ER	ENSG00000091831	ENST00000206249	ER_30	ACGAGACCAATCATCAGGAT
ER	ENSG00000091831	ENST00000206249	ER_31	AAACAGTAGCTTCCCTGGGT
ER	ENSG00000091831	ENST00000206249	ER_32	TGTCCAAGAGCAAGTTAGGA
ER	ENSG00000091831	ENST00000206249	ER_33	CTCTACACATTTTCCCTGGT
ER	ENSG00000091831	ENST00000206249	ER_34	ATGTCGAAGATCTCCACCAT
ER	ENSG00000091831	ENST00000206249	ER_35	AACCGAGATGATGTAGCCAG
ER	ENSG00000091831	ENST00000206249	ER_36	TCCCTGCAGATTCATCATGC
ER	ENSG00000091831	ENST00000206249	ER_37	ATTTGAGGCACACAAACTCC
ER	ENSG00000091831	ENST00000206249	ER_38	GTACACTCCAGAATTAAGCA
ER	ENSG00000091831	ENST00000206249	ER_39	TCAGGGTGCTGGACAGAAAT
ER	ENSG00000091831	ENST00000206249	ER_40	TATGGTCCTTCTCTTCCAGA
ER	ENSG00000091831	ENST00000206249	ER_41	TGTGATCTTGTCCAGGACTC
ER	ENSG00000091831	ENST00000206249	ER_42	CCATCAGGTGGATCAAAGTG
ER	ENSG00000091831	ENST00000206249	ER_43	TTACTCATGTGCCTGATGTG
ER	ENSG00000091831	ENST00000206249	ER_44	GTACAGATGCTCCATGCCTT
ER	ENSG00000091831	ENST00000206249	ER_45	ACCACGTTCTTGCACTTCAT
ER	ENSG00000091831	ENST00000206249	ER_46	ATCTCCAGCAGCAGGTCATA
ER	ENSG00000091831	ENST00000206249	ER_47	AGGAATGCGATGAAGTAGAG
ER	ENSG00000091831	ENST00000206249	ER_48	CCCCCGTGATGTAATACTTT
