# Supplementary material for: Quantification of HER2 and estrogen receptor heterogeneity in breast cancer by single-molecule RNA fluorescence in situ hybridization
Source: Oncotarget. 2017 Feb 25;8(12):18680–98. doi: 10.18632/oncotarget.15727 (PMC5386639; doi:10.18632/oncotarget.15727)
Supplement: Supplementary file 3 [file oncotarget-08-18680-s003.xlsx]

## Sheet: Sheet1
Supplementary Table 3. List of samples and their main pathologic characteristics
Sample ID	Segmented	Hystotype	Grade	%ER	Comments on ER IHC re-evaluation	%PR	%Ki67	HER2 IHC score	HER2 %pos cells	HER2 IHC score	Comments on HER2 IHC re-evaluation	HER2 DNA FISH	HER2 DNA FISH	Comments on HER2 DNA FISH re-evaluation
	(0=no;1=yes)									Re-evaluation		(0=no amplification;1=amplification)	Re-evaluation
													(0=no amplification;1=amplification)
1	1	IDC	2	98	NA	95	10	2	25	NA		0	NA	NA
2	1	IDC	3	98	NA	90	24	2	40	NA		0	NA	NA
3	1	ILC	1	98	NA	0	3	0	NA	NA		0	NA	NA
4	0	ICNST	3	0	NA	0	70	3	99	NA		1	NA	NA
5	1	ILC	1	94	Confirmed ER positivity. 5% of cells with lower intensity	75	9	1	75	1	HER2 score 1+. Peripheral focal areas with a very fragmented membrane expression and with citoplasmic expression	0	NA	NA
6	1	IDC	1	98	NA	98	2	0	NA	NA		0	NA	NA
7	1	IDC	3	60	NA	70	40	3	100	3	Homogeneous HER2 expression	1	NA	NA
8	0	IDC	3	2	NA	0	20	3	100	NA		1	NA	NA
9	0	ILC	2	<1	NA	<1	22	3	60	NA		1	NA	NA
10	1	IDC	1	98	NA	60	2	1	35	NA		0	NA	NA
11	0	IDC	3	0	NA	15	10	3	100	NA		1	NA	NA
12	0	IDC	3	40	NA	0	31	3	60	NA		1	NA	NA
13	1	ILC	3	95	Heterogeneous distribution of ER positivity: one negative population (10%) and 90% of cells with variable nuclear intensity	95	27	2	15	NA		1	NA	NA
14	1	ILC	2	99	NA	65	15	1	60	2	IHC score 2+, heterogeneous case (30% score 2+, 70% score 1+)	0	NA	NA
15	1	ILC	1	100	NA	85	7	0	NA	NA		0	NA	NA
16	0	IDC		0	Confirmed ER negativity	0	30	3	80	3	High homogeneous expression of Her2	1	NA	NA
17	1	ILC	2	80	Heterogeneous distribution of ER positivity: one negative population (10%) and 90% of cells with variable nuclear intensity	80	5	0	NA	NA		0	NA	NA
18	1	IDC	2	95	NA	<1	29	3	100	3	Homogeneous HER2 expression in IHC. Presence of an inflammatory infiltrate. Negative normal gland	1	NA	NA
19	0	IDC	3	95	NA	0	32	3	95	NA		1	NA	NA
20	0	IDC	3	0	NA	0	38	0	NA	NA		0	NA	NA
21	0	IDC	2	99	NA	0	30	3	90	2	HER2 score 2+, heterogeneous	1	1	Low level amplification in DNA FISH. HER2 copy number equal to 6,1 (just above the threshold that is 6). Gain of CEP17 and ratio HER2/CEP17 equal to 1,10
22	1	IDC	1	99	NA	60	11	0	NA	NA		0	NA	NA
23	1	IDC	3	<1	NA	1	44	2	15	NA		0	NA	NA
24	0	IDC	3	0	NA	0	40	3	90	NA		1	NA	NA
25	1	Mucinous	1	80	NA	80	11	0	NA	NA		0	NA	NA
26	0	IDC	3	0	NA	0	40	0	NA	NA		0	NA	NA
27	0	IDC	3	0	NA	0	39	0	NA	NA		0	NA	NA
28	0	IDC	1	30	NA	0	80	3	80	NA		1	NA	NA
29	1	IDC+MPC	3	78	NA	20	22	3	80	NA		1	NA	NA
30	1	IDC	3	75	NA	2	36	2	45	NA		0	NA	NA
31	1	IDC	2	96	Heterogeneous distribution of ER positivity: one negative population (10%) and 90% of cells with variable nuclear intensity	55	30	2	30	NA		0	NA	NA
32	1	IDC	3	<1	NA	0	70	2	60	NA		0	NA	NA
33	1	IDC	3	90	NA	70	16	2	30	NA		0	NA	NA
34	1	IDC	3	97	NA	7	55	2	20	NA		1	NA	NA
35	0	IDC	2	95	NA	0	30	2	10	NA		1	NA	NA
36	1	IDC	3	98	NA	45	10	2	20	NA		1	NA	NA
37	1	IDC	2	100	NA	64	24	1	30	1	HER2 score 1+	0	NA	NA
38	1	IDC	3	85	NA	0	33	2	30	NA		0	NA	NA
39	1	IDC	2	99	NA	0	16	3	80	3	All the cells are HER2 positive but with different intensity	1	NA	The case is not amplified in DNA FISH with ratio HER2/CEP17 equal to 1,20
40	1	IDC	1	98	NA	96	7	2	45	2	HER2 score 2+	0	0	NA
41	0	IDC	1	99	NA	0	10	1	45	NA		0	NA	NA
42	1	IDC	1	95	NA	70	15	2	60	NA		0	NA	NA
43	1	IDC	2	96	NA	45	40	2	90	NA		1	NA	NA
44	1	IDC	3	65	NA	2	20	3	100	NA		1	NA	NA
45	0	IDC	2	51	NA	70	30	1	50	NA		0	NA	NA
46	1	IDC	3	0	Confirmed ER negativity	0	55	2	40	2	Intermediate expression of HER2 confirmed	1	NA	NA
47	0	IDC	3	0	NA	0	37	2	80	NA		1	NA	NA
48	0	IDC	2	95	NA	80	10	0	NA	NA		0	NA	NA
49	0	IDC	2	98	NA	35	23	1	20	NA		0	NA	NA
Legends:
IDC: invasive ductal carcinoma
ILC: invasive lobular carcinoma
IC-NST: invasive carcinoma of no special type
MPC: micropapillary carcinoma
ER: estrogen receptor
PR: progesterone receptor
